# Supplementary material for: Minimal Extracorporeal Circulation and Microplegia in the Setting of Urgent Coronary Artery Bypass Grafting
Source: J Clin Med. 2022 Dec 17;11(24):7488. doi: 10.3390/jcm11247488 (PMC9781499; doi:10.3390/jcm11247488)
Supplement: Supplementary file 1 [file jcm-11-07488-s001.zip]

Archive with 1 entries (1 files):
- jcm-2006053-supplementary.pdf
